# Supplementary material for: CeNet Omnibus: an R/Shiny application to the construction and analysis of competing endogenous RNA network
Source: BMC Bioinformatics. 2021 Feb 18;22:75. doi: 10.1186/s12859-021-04012-y (PMC7890952; doi:10.1186/s12859-021-04012-y)
Supplement: Supplementary file 1 — Additional file 1: Table S1. The data sample uploaded to the platform. [file 12859_2021_4012_MOESM1_ESM.xlsx]

## Sheet: RNA-seq sample
NAME	K562_HalfCell_01	K562_HalfCell_02	K562_HalfCell_03	K562_HalfCell_04	K562_HalfCell_05
1/2-SBSR04	1.81062	0	0	0.703955	0
A1BG	5.4704	13.8935	9.349	3.85975	6.68174
A1BG-AS1	0.175518	0	0.298084	0.228165	0
A1CF	0.01855	0	0	0	0.0866149
A2LD1	0.922671	0.345173	2.52149	0.247702	0.357744
A2M	0	0	0	0	0
A2ML1	0	0	0	0	0
A2MP1	0	0	0	0	0
A4GALT	0	0	0	0	0

## Sheet: microRNA-seq sample
Name	K562_HalfCell_01	K562_HalfCell_02	K562_HalfCell_03	K562_HalfCell_04	K562_HalfCell_05
hsa-let-7a-5p	-7.59605	-7.70165	-8.32782	-8.0711	-8.53194
hsa-let-7a-3p	-13.2877	-13.2877	-13.2877	-13.2877	-13.2877
hsa-let-7a-2-3p	-13.2877	-13.2877	-13.2877	-13.2877	-13.2877
hsa-let-7b-5p	-13.2877	-13.2877	-13.2877	-13.2877	-13.2877
hsa-let-7b-3p	-13.2877	-13.2877	-13.2877	-13.2877	-13.2877
hsa-let-7c-5p	-8.59605	-8.48824	-9.07628	-8.97799	-8.80324
hsa-let-7c-3p	-13.2877	-13.2877	-13.2877	-13.2877	-13.2877
hsa-let-7d-5p	-13.2877	-13.2877	-13.2877	-13.2877	-13.2877
hsa-let-7d-3p	-13.2877	-13.2877	-13.2877	-13.2877	-13.2877

## Sheet: interaction sample
	hsa-let-7a-2-3p	hsa-let-7a-3p	hsa-let-7a-5p	hsa-let-7b-3p	hsa-let-7b-5p
AK2	1	0	1	1	1
ABCB5	1	0	1	0	1
ACSM3	0	1	0	1	0
ABCB4	0	0	0	0	0
ABCC8	0	0	1	0	1
AGK	1	1	0	1	0
ADIPOR2	1	1	1	1	1
ADAM22	1	1	1	1	1
AASS	0	1	1	1	1

## Sheet: geneinfo sample
	external_gene_name	ensembl_gene_id	gene_biotype	chromosome_name
ADAM6	ADAM6	ENSG00000271968	transcribed_unprocessed_pseudogene	14
ACVR1C	ACVR1C	ENSG00000123612	protein_coding	2
ACSF3	ACSF3	ENSG00000176715	protein_coding	16
A4GNT	A4GNT	ENSG00000118017	protein_coding	3
AARSD1	AARSD1	ENSG00000266967	protein_coding	17
AHCYL1	AHCYL1	ENSG00000168710	protein_coding	1
ADIPOR2	ADIPOR2	ENSG00000006831	protein_coding	12
ABCC12	ABCC12	ENSG00000140798	protein_coding	16
ABCB6	ABCB6	ENSG00000115657	protein_coding	2
