# Supplementary material for: CeNet Omnibus: an R/Shiny application to the construction and analysis of competing endogenous RNA network
Source: BMC Bioinformatics. 2021 Feb 18;22:75. doi: 10.1186/s12859-021-04012-y (PMC7890952; doi:10.1186/s12859-021-04012-y)
Supplement: Supplementary file 2 — Additional file 2: Table S2. The information of the topological properties of a part of nodes. [file 12859_2021_4012_MOESM2_ESM.xlsx]

## Sheet: Sheet1
external_gene_name	ensembl_gene_id	gene_biotype	chromosome_name	.group	Degree	Betweenness	Closeness	Clustering.Coefficient
CDC6	ENSG00000094804	protein_coding	17	Coding	57	187867	5.80875e-08	0.0726817
PNN	ENSG00000100941	protein_coding	14	Coding	73	167844	5.80848e-08	0.0308219
STAU2	ENSG00000040341	protein_coding	8	Coding	117	165803	5.80872e-08	0.0853227
GLOD4	ENSG00000167699	protein_coding	17	Coding	74	136268	5.80887e-08	0.0766383
CEP63	ENSG00000182923	protein_coding	3	Coding	105	124830	5.80868e-08	0.0978022
RBMXL1	ENSG00000213516	protein_coding	1	Coding	76	106863	5.80874e-08	0.113684
SLC25A17	ENSG00000100372	protein_coding	22	Coding	61	103931	5.80847e-08	0.0836066
OPTN	ENSG00000123240	protein_coding	10	Coding	49	99625.5	5.80853e-08	0.120748
PNISR	ENSG00000132424	protein_coding	6	Coding	62	96424.7	5.80827e-08	0.0475939
