# Supplementary material for: CeNet Omnibus: an R/Shiny application to the construction and analysis of competing endogenous RNA network
Source: BMC Bioinformatics. 2021 Feb 18;22:75. doi: 10.1186/s12859-021-04012-y (PMC7890952; doi:10.1186/s12859-021-04012-y)
Supplement: Supplementary file 3 — Additional file 3: Table S3. The basic information of modules. [file 12859_2021_4012_MOESM3_ESM.xlsx]

## Sheet: Sheet1
ModuleID	Node.Count	Edge.Count	Noncoding.Count	Coding.Count	Density	Ave.MicroRNA	Ave.PCC	Ave.MS	Ave.LA
Module0	2625	0	47	2578	0	NaN	NaN	NaN	NaN
Module1	2	1	0	2	1	8	0.561974	0.0366148	0.46908
Module2	7	16	0	7	0.761905	4.5625	0.875843	0.00320034	0.333796
Module3	2	1	0	2	1	7	0.592237	0.0451512	0.315497
Module4	2	1	0	2	1	18	0.533034	0.00584527	0.307171
Module5	2	1	0	2	1	1	0.500957	0.0277778	0.393598
Module6	2	1	0	2	1	3	0.484126	0.0406417	0.356506
Module7	2	1	0	2	1	4	0.542382	0.0301018	0.345021
Module8	2	1	0	2	1	2	0.550247	0.027451	0.717072
Module9	2	1	0	2	1	3	0.633598	0.0127483	0.30082
Module10	3	3	0	3	1	35	0.569701	0.0277778	0.389839
Module11	3	2	0	3	0.666667	4	0.535909	0.0248918	0.507869
Module12	2	1	0	2	1	5	0.547958	0.0439398	0.368395
Module13	3	2	0	3	0.666667	3	0.7129	0.0209209	0.382771
Module14	4	3	0	4	0.5	3.33333	0.589161	0.0340435	0.417483
Module15	3	2	0	3	0.666667	5	0.583401	0.0419542	0.453283
Module16	2	1	0	2	1	1	0.63987	0.0277778	0.431805
Module17	2	1	0	2	1	7	0.686003	0.00318618	0.413526
Module18	2	1	0	2	1	5	0.510351	0.0289374	0.390111
Module19	2	1	0	2	1	4	0.482456	0.0121382	0.384342
Module20	4	3	0	4	0.5	5.66667	0.584343	0.0218204	0.424985
Module21	2	1	0	2	1	28	0.510858	0.024287	0.30579
Module22	2	1	0	2	1	12	0.487756	0.0243048	0.349369
Module23	5	4	0	5	0.4	29.75	0.571384	0.0277778	0.410364
Module24	2	1	0	2	1	2	0.564112	0.027451	0.312897
Module25	647	3403	12	635	0.0162838	19.4487	0.590276	0.0213115	0.46867
Module26	2	1	0	2	1	3	0.642524	0.0231092	0.316522
Module27	2	1	0	2	1	9	0.556076	0.049784	0.337351
Module28	2	1	0	2	1	3	0.65257	0.0178253	0.320088
Module29	2	1	0	2	1	2	0.520175	0.0238095	0.407683
Module30	503	1707	6	497	0.0135205	10.8711	0.587654	0.0190829	0.421048
Module31	848	4324	23	825	0.0120403	20.3085	0.583336	0.020323	0.460744
Module32	2	1	0	2	1	4	0.546286	0.0301018	0.3963
Module33	2	1	0	2	1	3	0.541093	0.0404412	0.37737
Module34	361	940	2	359	0.014466	20.1383	0.585071	0.020695	0.422115
Module35	2	1	0	2	1	5	0.531006	0.024154	0.404303
Module36	2	1	0	2	1	5	0.730639	0.0489621	0.346565
Module37	54	56	1	53	0.0391335	6.28571	0.56792	0.0244571	0.444383
Module38	2	1	0	2	1	3	0.647307	0.0308123	0.435881
Module39	816	2149	14	802	0.00646277	19.3295	0.578056	0.0210557	0.397721
Module40	2	1	0	2	1	3	0.508492	0.040056	0.383392
Module41	2	1	0	2	1	6	0.725276	0.0261783	0.362023
Module42	3	2	0	3	0.666667	6	0.566188	0.0258591	0.373691
Module43	4	3	0	4	0.5	6.66667	0.667619	0.0338621	0.385204
Module44	2	1	0	2	1	1	0.640237	0.0277778	0.329936
Module45	2	1	0	2	1	4	0.569728	0.0231092	0.436146
Module46	4	3	0	4	0.5	3.66667	0.638319	0.027938	0.426073
Module47	2	1	0	2	1	8	0.784152	0.0283119	0.315931
Module48	2	1	0	2	1	4	0.658261	0.0121382	0.302866
Module49	250	407	2	248	0.0130763	11.8157	0.577886	0.023423	0.41172
Module50	20	22	0	20	0.115789	9.95454	0.589773	0.0173373	0.3817
Module51	2	1	0	2	1	12	0.546893	0.0447602	0.312833
Module52	81	92	1	80	0.0283951	5.6087	0.573979	0.0221076	0.393479
Module53	6	5	0	6	0.333333	3.4	0.627281	0.0165865	0.330972
Module54	2	1	0	2	1	7	0.605414	0.0293972	0.319023
Ave.MicroRNA: the average number of shared microRNAs between two ceRNAs with an edge in the module
Ave.PCC: the average PCC in the module
Ave.MS: the average MS in the module
Ave.LA: the average LA in the module
