# Supplementary material for: CeNet Omnibus: an R/Shiny application to the construction and analysis of competing endogenous RNA network
Source: BMC Bioinformatics. 2021 Feb 18;22:75. doi: 10.1186/s12859-021-04012-y (PMC7890952; doi:10.1186/s12859-021-04012-y)
Supplement: Supplementary file 4 — Additional file 4: Table S4. The enrichment terms of Module50. [file 12859_2021_4012_MOESM4_ESM.xlsx]

## Sheet: GO
query	significant	p_value	term_size	query_size	intersection_size	precision	recall	term_id	source	term_name	effective_domain_size	source_order	parents
query_1	TRUE	0.00011668	104	20	6	0.3	0.0576923	GO:0072599	GO:BP	establishment of protein localization to endoplasmic reticulum	6383	20745	GO:0070972,GO:0072594
query_1	TRUE	0.00011668	101	20	6	0.3	0.0594059	GO:0045047	GO:BP	protein targeting to ER	6383	13272	GO:0006605,GO:0072599
query_1	TRUE	0.00011668	167	20	7	0.35	0.0419162	GO:0006413	GO:BP	translational initiation	6383	2447	GO:0006412,GO:0044237
query_1	TRUE	0.00011668	90	20	6	0.3	0.0666667	GO:0006614	GO:BP	SRP-dependent cotranslational protein targeting to membrane	6383	2630	GO:0006613,GO:0045047
query_1	TRUE	0.00011668	94	20	6	0.3	0.0638298	GO:0006613	GO:BP	cotranslational protein targeting to membrane	6383	2629	GO:0006612
query_1	TRUE	0.000143173	111	20	6	0.3	0.0540541	GO:0000184	GO:BP	nuclear-transcribed mRNA catabolic process, nonsense-mediated decay	6383	79	GO:0000956
query_1	TRUE	0.000194613	120	20	6	0.3	0.05	GO:0070972	GO:BP	protein localization to endoplasmic reticulum	6383	19528	GO:0033365
query_1	TRUE	0.000311823	133	20	6	0.3	0.0451128	GO:0006612	GO:BP	protein targeting to membrane	6383	2628	GO:0006605,GO:0090150
query_1	TRUE	0.000523391	11	20	3	0.15	0.272727	GO:2000516	GO:BP	positive regulation of CD4-positive, alpha-beta T cell activation	6383	30010	GO:0035710,GO:0046635,GO:2000514
query_1	TRUE	0.000523391	151	20	6	0.3	0.0397351	GO:0019083	GO:BP	viral transcription	6383	6506	GO:0016032,GO:0019080
query_1	TRUE	0.000642006	159	20	6	0.3	0.0377358	GO:0000956	GO:BP	nuclear-transcribed mRNA catabolic process	6383	339	GO:0006402
query_1	TRUE	0.000755041	166	20	6	0.3	0.0361446	GO:0019080	GO:BP	viral gene expression	6383	6503	GO:0016032

## Sheet: REAC
query	significant	p_value	term_size	query_size	intersection_size	precision	recall	term_id	source	term_name	effective_domain_size	source_order	parents
query_1	TRUE	0.000142243	162	20	6	0.3	0.037037	REAC:R-HSA-6791226	REAC	Major pathway of rRNA processing in the nucleolus and cytosol	6383	1197	REAC:R-HSA-8868773
query_1	TRUE	0.000142243	161	20	6	0.3	0.0372671	REAC:R-HSA-376176	REAC	Signaling by ROBO receptors	6383	1930	REAC:R-HSA-422475
query_1	TRUE	0.000149126	258	20	7	0.35	0.0271318	REAC:R-HSA-72766	REAC	Translation	6383	2169	REAC:R-HSA-392499
query_1	TRUE	0.000149126	370	20	8	0.4	0.0216216	REAC:R-HSA-1266738	REAC	Developmental Biology	6383	641	REAC:0000000
query_1	TRUE	0.000165351	170	20	6	0.3	0.0352941	REAC:R-HSA-8868773	REAC	rRNA processing in the nucleus and cytosol	6383	2313	REAC:R-HSA-72312
query_1	TRUE	0.000181782	174	20	6	0.3	0.0344828	REAC:R-HSA-72312	REAC	rRNA processing	6383	2311	REAC:R-HSA-8953854
query_1	TRUE	0.000503493	60	20	4	0.2	0.0666667	REAC:R-HSA-166016	REAC	Toll Like Receptor 4 (TLR4) Cascade	6383	2127	REAC:R-HSA-168898
query_1	TRUE	0.000676772	222	20	6	0.3	0.027027	REAC:R-HSA-71291	REAC	Metabolism of amino acids and derivatives	6383	1210	REAC:R-HSA-1430728
query_1	TRUE	0.000684515	66	20	4	0.2	0.0606061	REAC:R-HSA-168898	REAC	Toll-like Receptor Cascades	6383	2133	REAC:R-HSA-168249
query_1	TRUE	0.000788923	69	20	4	0.2	0.057971	REAC:R-HSA-202424	REAC	Downstream TCR signaling	6383	677	REAC:R-HSA-202403
